# Supplementary material for: Preparation of High-Purity Ammonium Tetrakis(pentafluorophenyl)borate for the Activation of Olefin Polymerization Catalysts
Source: Molecules. 2021 May 10;26(9):2827. doi: 10.3390/molecules26092827 (PMC8126221; doi:10.3390/molecules26092827)
Supplement: Supplementary file 1 [file molecules-26-02827-s001.zip]

Archive with 1 entries (1 files):
- molecules-1198118-supplementary.pdf
